# Supplementary material for: From a Chemotherapeutic Drug to a High-Performance Nanocatalyst: A Fast Colorimetric Test for Cisplatin Detection at ppb Level
Source: Biosensors (Basel). 2022 May 30;12(6):375. doi: 10.3390/bios12060375 (PMC9221495; doi:10.3390/bios12060375)
Supplement: Supplementary file 1 [file biosensors-12-00375-s001.zip]

Archive with 1 entries (1 files):
- biosensors-1732164-supplementary.pdf
